# Supplementary material for: A gene-based radiation hybrid map of the gilthead sea bream Sparus aurata refines and exploits conserved synteny with Tetraodon nigroviridis
Source: BMC Genomics. 2007 Feb 7;8:44. doi: 10.1186/1471-2164-8-44 (PMC1805437; doi:10.1186/1471-2164-8-44)
Supplement: Additional File 1 — Appendix 1. Datasheet containing Sparus RH vectors of genotyped markers. [file 1471-2164-8-44-S1.txt]

10_EP-PT	200011002000100000100000010000000101000010011010010110010000101111100001010111110100101100101
444_F02		200000112011100000010000000100000001000000001000010110011000101111100101010101110110101000101
AF013120	200010112011100000110000000100000001000000001000010110011000101111100101010101110110101000101
AY173038	000010120010100000110000000100000101000010001010011110011000101111100101010101100110101000101
Id11		000010110011100000110000000100000101000010001010011110001000000011100101010101110110101000101
SAPD00394	200001002010100000100000010100000101010000011010010100011001101111100101010111110110101110101
TAGLN_faro22	000010110010100000110000000100000001000000001000010110011000101111100101010101110110001000101
AF510084	000000001012000000101010000000000000000000001010010100011000100110100101010110110111111000101
AJ291667	000001001010000000101000000000000000000000011010010100011000100110100101010110110111011000101
AJ418555	000001100011000000100001000000000010001000011210010101011000100111112101010111110111101000101
AJ418637	000001100011000000100001000000000010001000011010010101011000100111110101010111110121101000101
Bd51		000001100011000000100001000000000010001000011010010101011000100111110101010111110111101000101
Bd54		100000100012000000100012000100000001201000001110000101011000101111100101010101110110101000101
BI38		100000100011000000100000000000000010001000001010000101011000100111100101010111110111101000101
C1		200001102011000000100001000000000010001000011010010101011000100111100101010101110101101000101
cDN01P0001I11	200000002000000000100000000000000000000000000010010100010000000000100100010010010100111000101
cDN02P0001E11	200000002001000000101000000000000000000000000000010101011000100110100101010010110101010000001
cDN04P0003A07	200000102001000000100001000100000001101000001010000101011000100111100101010101110111001000101
cDN14P0001L22	200002002011000000102020000000000000100110011000020000011000100110200101000100110120111000201
Ct40-PT		210000102000000000100000000000000000001000001010010101000000100111000101010111110111101000101
EId03		000000000011000000100001000000000000001000001010010101011000100111100101010111110111111000101
EId39		000001000010000000101000000000000000000000011000010100011000100110100101010100110110011000101
Fd27		100001100011000000100001000110000001001000011110000101011000101111100101010101110111101002101
GIPlikeR_faro25	000000001011000000101010000000000000000000001010010100011000100110100101010110110111011000101
Hd38		000000001010000000101010000000000000000000001010010100011000100110100101010110110111011000101
SAPD00422	200000002010000000101010000000000000000000101010010100011000100110100101010110110111011000101
SAPD00889	200000002010000000100001000000000010100000001010010101011000100111100101010111110111011000101
SAPD01054	200000002010000000101010000000000000000000001010010100011000100110100101010110110111111000001
SAPD01097	210000002001000010100001000000000010001000001010010101010000100111100101010111110111011010101
266_EP-PT	200000002010000000100000000000000000000000001010000100010000100110100101010110110111011000101
Bmap47-PT	200000112000100000110000000100000001000000001000010110001000100110100001010100110100001000001
Dd44		000000010001000000100001000100000011000000001000000110011000101111100101010101110110101000101
Fd14-PT		200000012011000000111000000100010011000000001000000110011000000111100101010100100110001000101
Fd8-PT		200001102010000000000010000100000001001000011010000101010000001111100001010101010111101000101
SAPD00508	200000102011000000100001000000000010000000011010010101011000000111100001010100010101101000001
1802_Br9D12	201001002001000010001000110000000100010100000000001000110010000110000111111000100010001100000
AF210428	001000000000000000001000110010000100010101000000001000100010000010020111111000100010001100000
AJ418634	101001100001000010001001010000100100000101010000101000010110010011000101111001100110001100010
Bd27		101000100001000010001001010000100100010101000000101001010110010010000111111000100110001101000
Bd35		001000000001000010001000010010000100010101002000001000210010000010000111111000100010201100000
BI09		000000000000000010001000010010000100010101000000001000110010000010000111111000100010001100000
cDN05P0005J07	201001102001000010001001010000100100000101010000101000010110010011000101111001100010001100010
cDN05P0006A01	201000002000000000001000010010000100010101000000001000000010000010000111101000100010001100000
cDN06_CL213	201001102001000010000001010000100100010101010000101000010110011011000101111001100110001100010
cDN14_CL101	201001102001000010001001010100100100010101010000101000010110000011000101111001100010001110010
DId13		101001100001000010001001010000100100000101010000101000010110010011000101111001100110001100010
DId22		001000000000000000001000010010000100010101000000001000100010000010000111101000110010201100000
EId02		101000101001000010001001010000100100010101001000101000010110010010000111111000100110001100000
EId37		111001100001000010001101010000100100010111010000001000010010010011000101111001100111001100010
Hd81		101001120000000000001000010010000100010001010000001000100010000000000111101010110010101110000
Id14		101001100000000000001000010012000100010001010000001000100010000000000111101010100010001110000
SAPD00356	200000002000000000000000010010000100010101000000001000000010000010000111111000100010001100000
SAPD00529	201000102000000000001000010010000100010001010000001000000010000100000111101010100010001110000
SAPD00555	201001102001100010001011010000000100010101010000001000010110000110000111001000100010001100000
SAPD00605	201000002000000000001000010010000100010101000000001000000010000100000101101000100000001000000
SAPD00847	201000002000000010001000110010000100010001000000001000100010000100000011101000100010000110001
SAPD00880	201000112000000000001000010010000100010001000000001000100010100100000111101000110010001110000
SAPD00983	201100002000000000001000010010000100010100000000001000000010000100000111101010100010001010000
Simbb3		201000102000000000001000010010000100010001000000001000000010000000000111101000100010001110000
AF047443	001000000000000010001000010010120100010021000000001000000010000010000111001000100010000110001
AJ418612	001000100000000010001000010010100100010001000000000000000010012010000111002000100010000100001
AJ418617	001000000000000010001000010010100100010001000000001000200010000000010111001000110010000110001
AJ418651	101000120000000000001000010010000100010001000000001000000010000000000111101000100010001010000
AJ418671	101000110000000000001000010010000100010001000000001000000010000000000111101000100010001110000
AJ418688	001000100000000010001000010010100100010001000000000000000010011010000111001000100010000100001
Bd61		001000000000000010001000010010100100010011000000001000000010000000000111001000110010000110001
Cld45		101100120000000000001000010010000100010001000000001000100010010000000111101010120010201110000
DId24		021000101000000010001000010010100100010001000000000000000010011010000111001000120010000100001
Id32		101121110000000000001000010010000100010001010000001000100010010000000111101010100010001110000
SAPD00378	201100002000000000001000010010000100010101000000001000000010000000000111101010100000001010000
SAPD00423	201001002000000010001000000010100100010001000000001000000010000000000001101000000010000110000
SAPD00461	200100102000000010001000010010100100010011000000000000000010011110000111001000100010000100001
SAPD00569	201000112000100000001000010010000100010001000000001000100010000100000111101000100010000110001
SAPD00587	201000112000000000001000010010000100000001000000001000000010000100000111101000100010000110001
Simbb14		201000112000000000001000010010000100010001000000001000000010000000000111101000100010001110000
AY173031	101001111001000010001100010000110100010111010010001000000010010011011101111011100111001110010
cDN01P0004P04	211001112001000010001101010000110100000111000000001000010010010010000101111001000111000110010
Hd01		011001111001000010001101010000110100010111010010001000010010010011002101111001100111001110010
SauA25INRA	201001112001000010000100010000110100010111010010001000000010010011001101111011100111001110010
SpauPP1C	211001112001000010001001011100110100010111010000001000010010110001000101111001100111001100010
SAPD00767	200000002000000000001000110010000100000000000000000000000000000000000101101000000010000110000
184_EP-PT	200101002010000100010000010011000110110011010001000000001000000001001010000100101000111000010
189_EP-PT	200101002010000100010000010001000010000011010000000000001000000001001010000000101000111100010
223_EP-PT	210100002010100110100000010011000110000011000000001000001000000001000010000110101010011100010
278_EP-PT	200101002010000100010000010011000010000011010001000000001000000001001010000100101000111100010
279_EP-PT	200101002010000100010000000011000010000011010001000000001000000000001010000100101000011100010
BI39		000121010010000100010000010011000010000011010001000000011000010001001010000100111001111000010
Bmap96-PT	200000002000000100010000010000000010000010010001000000001000000001000000000000001000111000010
Bt39-PT		200001002010000100000000010001000010000011010001000010001001001001000010000100111000111110011
C67b-PT		200101002010000100010000010011000010000011010001000000001000000001001010000100111000101100010
Cld23		000101000011000100000000010001000010000011010001000010011011001001001010000100111000111210011
Cld29		000100010010000110100000010001000110000011000001001000011000000021001010000101111012011120010
Cld58		000100000010100110000000010011000110000011000000001000001000000001001010000102111001111110010
Fd25		000101000011000000010000010011000010000011010000000000001001000011001010000111001000111100011
SAPD00342	200100002010000110100000010011000110000011000000001000011000000001001010000100011000111110000
SAPD00757	200101002010000100000000010011000110000111010001000000001000000001001010001100111000111000010
SAPD00802	200101002010000100010000010001000010000011010001000000001001000001000010000100111000111100010
SAPD00931	200100102010000110100000010011000010000010000000001000011000000011001010000100111000111100010
SAPD00990	200101102010000100010010010011000010000011010001000000011000000010001010000100111000111000010
Sau0019B01	200101002010000100010000010011000010000011010001000000001001000001010000000101111000111100010
HSP27_faro11	100100000011000100000000010001000010000011000000000010011011001001001010000100111000111110011
SAPD00578	200100002011000100000000010001000010000011000001000010011011001001000010000100111000111110011
SAPD00581	200001002011000000000000010001000010000011010000000010011001001001000010000001111000111010011
Ad12		000100000010000110110000010001000110000011001001000010001000110002001000000100111010001100010
Bd06		000100000010100110100000010001000110000011000001001010001000110011001010000100111010011110011
Dd68		100100000011000100100000010011000010000011000001000010011011011001001010101101111010111110011
Gd21		100100000011000100100000010011000010000011000001000010011011011001001010101101111010111110011
AJ418677	100100000010000100100000010001000010000011000001000010011011011001001010101101111010011010011
BI22		100000000000000000100000010000000010000010000001000000001010001001011000100100111010001010011
SAPD00860	200100002011000100100000011010000010001101000011001011011011011101011001101101111010010110001
1843_IC21	200010112000010000001000000000000000011001000000000101000000000100100000001000010100101000101
AJ418598	100011110002010000001000000000000000001001010000000100000000000100100000001000010100101000101
AJ418620	000011110000010000001000000000000000000000010000000000000000000100100000001000000100001000101
Bd68		000010110001010000001000000000000000001001000000000101000000000100100000001010010100101000101
cDN03P0006F11	210010102001010000001000000000010000001111000010000101000000011101100000001001010100001000101
cDN14P0005N21	210000012000000000001000000000000000000101000000000101000000000100100000001000010000101000101
Dd80		000010110000010000001000000000000000011001000000000101000000000100100000001100010100001000101
DId68		100011110001010000001000000000000000001001010000000101000000010100100000001000010100101000101
Dt93-PT		210010112001010000101000001100010000001101000010000101000000011100100000001000010100101000101
EId01		100011110001010000001000000000000000001001010000000201000000000100100000002000010100101000101
EId38		100011110000010000001000000000010000001001010000000101000000010100100000001000110100101000101
EId41		100010110000010000001000000000000000000000000000000101000000000100100000001000010100001000101
SAPD00112 	210010102000000000001000000000010000001001000000000101000000011100100000001000010000001000101
SAPD00136 	210010102000000000001000000000010000001001000000000001000000011100100000001000010000001000101
SAPD00175 	200021012002010000001000000000010000001001010000000101000000010100100000001000010100201000121
SAPD01076	210010112000010000001000000000010000001101000010000101000000011000100000001000000100001000100
AJ418609	010010101000000001101010010100000001101101100000000111000001011101100010111011011101011011111
AY173035	010010100002010000002020010100000001101111100010000111000001011101100000011011011101011000111
Cld31		010000100001010000101010010100000001101101100010000111000001011101100000011011011101111000111
SAPD01081	210000102000000001101010010100000001101101100000000111000001011101100010111011011101011010011
SauE82INRA	200010102000010000000000010100000001101101100010000101000000011100100000011000011101011000100
Ad75		010010101001000000101010010100000001101101100000000111000201011111100010011011011101111011111
SAPD00657	200000002000100000001000000000000001101101100000000100000001001100100000001011011101111000010
B6b-PT		200000002000011100001000000000010000001001010000000101000000000100102222001022222222222222222
188_EP-PT	200000002000000000000000000001010000001000100111000001001000000000000000000100001000010100100
BI37		000000000001000010100001000001010000001001100111000001001001000010000100100100001000210101110
Ct27-PT		200000002000001000000001000001010000001001100111000001101000000000000100000100001000000101100
Gd67		000000000001000010100001000001000000001001100111000001101001000000000100100100001000010101110
SAPD01043	200000002001001010100001000001000000001000100111000001101000000010000100000100001000010101100
AJ418646	000000000001001010100001000001000000001011100101000001101001000000011100000100001000010100110
AY173032	000000000001001110101001000001000000001001100101000101001000000000000100000110001000010101110
BAMBI_faro14	000000000001001010100000000001000000001011100101000101101000000000000100000100001000010111110
Bd75		000000000001000010100001000001000000001001100111000001001001000000000100100100001000010001110
239_EP-PT	200000002001000010101001000001000000001001100111000001101001000000000100100100001010010100110
cDN04P0003J01	200000002001001010100000000001000000001011100101000101101000000000000100000010001000010111110
cDN08P0006E16	200000002001001110100001000001000000011101100101010000000001010000000100000100001000010101100
Dd77		000000000001000010100001000001000000001011100111000001101001000010000100100100001000010001110
Ed63		000000000001001010100001000001000000001011100101000001001001000001001100000100001000010100110
EId07		010000000000001010100000000001000000001010100101000001101001000000000100000100001000010000100
Fd90		000000000001021010100001000001000000001001100111000001001000000010000100100100001000010001110
Hd45		000000000001001010100001000001000000001001100111000001002000000000000100100100001000010001100
SAPD00026 	210000002001001110100001000101000001101001100101000101001000000000000100000110001000010100100
SAPD00427	200000002001000010100001000001000000001001000111000001000001000000000100100100101000010001110
SAPD00510	200000002001001010100001000001000000001001100111000101001000000000000100100110001000010001110
SAPD01068	200000002000000010100001000001000000000000000111000101101000000000000100100100001000010011110
VIPR_faro01	000000000001000010100001000000000000000011100201000002001001000000000000000100001010000100120
AJ418656	100000010000001010110010000001000100001011100101000101001000000000000101010110001000010101110
AJ418608	100000010000001000100000000001000000001000000101000101001000000000000101010010000000010100000
SAPD00911	200000002000001110100000000000000000001001100101000100101000000000000000000100000000010100110
Simbb26		200000002000000000010010000000000000001011100101000001000000000000000000010100001000000001110
cDN06P0006I09	200000002000000110100001000000000000010011000101000001001000000000000000000110001000010111110
SAPD00242 	210000002000000010100001000001000000001001000010000000001000010000000100000010001000010011110
113_EP-PT	210000002000000100100001001000010000001000000000000001000000001000000100010000000000000001110
292_EP-PT	200000002001000000100001000000000000001100000000000001000000101000000100010000000000000011110
AY173039	000000001001000000100001100000000000001000000000000001000000101000020100010000000000010001110
cDN06P0004F01	200000002001000000100001000000000000001000000000000001000000101000000100010000000000000011110
cDN11P0004B14	200000002001000000100000000000010000001100000000000001000000101000000100010000000000000011110
SAPD00066 	220000002000000000100001000000000000001000000000000001000000001000000100010000000000000001110
SAPD00150 	210001002001000000100000000000000000001000010000000001000000101000000100010000000000000011110
SAPD00221 	220000002001000000100001000000000000001000000000000001000000101000000100010000000000000001110
SAPD00304	200000002000000000100001000000000000001000000000000001000000001000000000010000000000000011110
SAPD00558	200000002001000000100001000000000000001000000000000001000000101000000100010000100000000011110
25_EP-PT	200000002000000000100000000000000000000000000000000001010000001000000100010000000000000001100
AJ418576	000000000000000000100001000000000000000100000000000000000000100000000100000000000000000001110
AJ418577	000000000000000000100001000000000000000100000000000000000000100000020100000000000000000001110
AJ418610	000000001001000000100001000000000000000100000000000000000000101000000100010000000000000001110
AJ418614	000001000000000000100001100000000000000100010000000000000000101000000100000000000001000011110
AJ418652	000001000000000000100001100000000000000100010000000000000000101000020100000000000000000021110
cDN14P0001A18	200000002001000000010101000000000000001100000010000001000000101000000101010000000000010011110
Cld37		000000000001000000100101100000000000001000000010000001000000101000000101010000100000000011110
Dd23		000000000000000000100001000000000000000100000000000000000000100000000100000000000000000001110
Dd41		000000000001000000100001100000000000000100020000000000000000101000000120010000000000000001110
Gd19		000000000001000000100001000000000000000100000000000000000000101000000100010000000000000011110
SAPD00269	200000002000000000000001100000000000001000000000000001000000101000000000010000000000000001120
SAPD00358	200000002000000000100001000000000000000100000000000000000000100000000100000000000000000001110
SAPD00372	200001002000000000100001000000000000001000010000000000000000101000000100010000000000000011110
SAPD00424	200000002001000000100001000000000000001000000000000001000000001000000100010000000000000010010
SAPD00919	200000002000000000100001000000000000000100000000000000000000101000000100010000000000000001010
SpauPK713	200000002001000000100001000000000000000100000000000000000000101000000100010000000000000001110
329_KD7H12	200000002000000000100010000000000000000100000000000000000000100000000100000000000000000001010
BI36		000000000000000000100000000000000000000100000000000000000000100000000100000000000000000001110
cDN11P0003L16	200000002000000000100000000000000000000100000000000000000000100000000100000000000000000001010
LPL_faro08	000000000000000000110010000000000000000100020000000000000200100000000100000000000000000001110
Sau0014B05	200000002000000000100000000000000000000100000000000000000000100000000100000000000000000001110
Ad51		000000000000000000100000000000010000000100000000000000000000101000000100000000000000000001110
cDN10P0003H19	200000002000000000100000000000010000000100000000000000000000001000000100000000000000000000010
Cld48		000000000000000000100001000000000000000100000000000000000000100000000100000000000000000001111
EId16		000000000000000000100001000000000000000100000000000000000000100000000100000010000000000001110
Id27		000000000000000000100001000000000000000100000000000000000000100000000100000010000000000001110
SAPD00702	200000002000000000100000000000010000000100000000000000000000101000000000000010000000000001010
cDN05P0001L04	200000002000000000101001000000000000000100000000000001000000000000000100000000000000000001110
Hd28		000001000000000000100000000000000000000100010000000000000000101000000100000000000001000022210
Simbb16		200001002000000000100001100000000000000100010000000001010000000000000100000000000001000001110
B12b-PT		200000002000000000000000000000010000000000000000000001000000001000000000000000000000000011110
cDN05P0004N23	200010002000010001000001000100000000101000000000000001000000101000000100010000000000010000110
SAPD00978	200000002000000000100000000000000000001000000000000000000000001000000000000000000000000001110
SAPD01126	200000002000000000100000000000000000000000000000000000000000100000000000000000000000000001010
SauI47INRA	200000002000000000100000000000000000000000000000000000000000100000000000000000000000010001110
190_EP-PT	210000102000000000000001000000000000000000000000000100000001000000100000001000000000101000000
275_EP-PT	200000002000000000000001000000000000000000000000000100000001000000100000001000000000100000000
AJ418551	000000000000000000000001200001000000000000000000000100000001010020100000201000000000101000000
AJ418552	000000000000000000000001200001000000000000000000000100000001010000100000001000000000101000000
AJ418679	000000000000000000000001000000000000000000000000000100000001000000100000001000000000100000000
GnRHIIbeta	000000000000000000000001000000000000000000000000000100000001000000100000001000000000101000000
U30311		000001000000000000000001000000000001000000010000000100000001020000100000201000000000100000000
AJ418556	000001000000100000001001100101000001000000010000000100000001010000100000101000000000101000100
AJ418648	000001000000100000001001000001000001000000010000000100000001000000100000001000000010101000100
AJ418684	000001000000100000001001100101000001000000010000000100000001010020100000101000020000101000100
Bd41		000001000000100000001001000001010101000000010000000000000001000000100000001000000010111000100
Dd66		000000000000100000001001000000010001000000000000000000000001000000100000001000000010111000100
DId16		000001000000100000001001100001000001000000010000000100000001000000100000201000010010111000100
Fd81		000000000000000000001001000101000001000000000000000000000001001000110000111010000010111001100
Fd93		000000000000000000001001000101000001000000000000000000000001001000110000111010000010111001100
SAPD00439	200000002000000000001001000101000000000000000000000000000001001000110000101010010010111000100
SAPD00447	200001012000100000001001000101010001000000010000000000000001000000010000101010000000111000100
SAPD00448	200000002000000000001001000000000001000000000000000000000001001010110000001010010010111001000
SAPD01007	200000002000100000001001000000010001000000000000000000000001000000100000001000000010110000100
SauE97INRA	200000002000000000000001000101000001000000010000000000000001001000110000001010000010111001100
Ad04		000000000000100000001001100101010001000000000000000000000001000010100000001000010010111000100
BI15		000001000000000000000001100001000001000000010000000100000001010000100000001000000000101000000
NOB1_faro07	000001000000000000000001100001000001000000010000000100000001000000100000001000000000101000000
SAPD00210 	210001002000000000000001100001000001000000010000000100000001010000100000001000000000101000000
SAPD00031 	210001002000000000001001000001000001000000010000000000000001001000110020101010000000111001100
Bd09		100001000000100000001001000000000001000000010000000000000001001000110000101010000010110000100
SAPD00611	200001002000000000000001000000000001000000010000000000000001001000100000001010000010110000100
Ed35		000001000000000000001001001100000001100000010000000010000001001000110010011010000010110021100
SAPD00317	200000002000000010000101000100000001000000010000000000000001001000110000101010100010111001100
SAPD00370	200000002000000000001001000001000001000000000000000010000001001000110000011010000010111001100
cDN11P0003B08	200000002000000000001001000101000001100000010000000010000001011000110010011010100000110011100
SAPD00770	210001002000000000010000001100000000101000010000000011000001011000110110011010000010011011110
213_EP-PT	200000002000000100001001000000010010011010100001100101000100011110000000010100010110110100110
317_Sub23	200000002000000100101001010000010010011010101001100111000100011110000000010100000110010100010
AF300425	000000000000000000001000010000000010000000000000000100000000001110000000010100010110010100110
AJ418573	000000000000000100001000010000000010000010001001100100000100011110000000010110010110010100110
AJ418574	000000000000000100001000010000000010000010001001100100000100011110000000010110010110010100110
AJ418602	000000011000000000101001010000100000011010100001100111000100011110200000210110010110110100110
Dd61		000000000000000100001000010000100010000000001001000100000000011100000000010100010110010100110
Dt10-PT		200000002000000000000001000000010010011010101001000111000000001110000000000100000110110100110
Ed12		000100000000000000001000010000010010000000000000000100000000001110000000010100010112010100110
EId15		000000011000000000101001000000100000011000100001100111000000011000000000010110010110010100110
SAPD00199 	200000002000000000111001001100010010011010100001100101000100011110000000010100000010010110110
AJ418667	100100000000000000011000010000000010010001000000000000000000001110000000010100010110010100110
AJ418693	000110100000000000001000010000000010000001000000000100200000001110000000010100010110011100111
Bd29		000100000000000000011000010000000010010001000000000000100000001110000000010100010110010120110
Bmap45-PT	200000002000000000000000010010000000000000100000000000000000001110000000010100010010010000110
cDN02P0003J11	200100002000000000011000010000010100010001000000000000000000001110000000010100000010010100110
cDN05P0001O09	200100002000100000000000010000000100000000000000001000000000001110000000010100000110001100110
cDN07P0004A03	200100002000100000011000010000000100010001000000000000000000001110000000010100010110010100110
Cld03		000100010000000000011000010000010110010001000000000000200000001110000000010100011100010100110
Cld26		100100000000000000011000010000010110010001000000000000100000001110000000010100010110010100110
D12a		200110002000000000001000010000000010000001000000000100100000001110000000010100010110011100110
DId10		100100020001100000011000010000000010010001000000000000100000001110000000010100010110010100110
F6		200110002000000000011000010000000010010001000000000000100000001110000000010100010110010100111
SAPD00352	200000002000000100001000010000000010000000001001000100000000001100000000010100010010010100110
SAPD00385	200000002000000100001000010000000010000000001001000100000000001100000000010100000000010100110
SAPD00388	200100002000000000011000010000010100010001000000000000000000001110000000010100000110000100110
SAPD00415	200000002000000000000000010000000010000000000000000100000000001010000000010100010110010100110
SAPD01020	201010102110000000001000101100000010000000001000000000000000001110000000010100010110010100110
SAPD01099	200100002000000000001000000000000010000001000000001100000000001110000000010100010110011100110
SAPD00464	200000002000000100000000010100000001100000001001000000000000001100000000010100000110000100010
220_EP-PT	200100002000000000000110000000000000000001100000000010000001000000010001000100110100000010010
AJ289717	010000000010000000000110000000000000000001100001000010000001000000010001000100110100000000010
DId03		000000000010000000000110000000000000011001100001000111000001000000010021010100110100200000100
Ed22		010000000010000000000110000000000000011001100000000111000001000000010011010100110100000000000
Fd77		010000000010000000000110000000000000010001100001000110000001020000010011000100110101100000000
PCOLCE_faro17	000000000010000000000100001010000000000001000000000000000001000000010001010100110100000000010
SAPD00301	200000002010000000000110000000000000010001100001000110000001000000010001000100110100000000000
AJ418575	000000000010000000000100001010000100000001000000000000000001000000010001010100110100000000010
AJ418663	000000100010000000000100001000000000001001100000000001000001000000010101010100110100000000010
AJ418694	200000000010000000000100001010000100000001000000000000000001000000010001010100110100000000010
Bmap41-PT	200000002010000000000100001010000000000001000000010000000001000000010001010100110101000000010
Dt23-PT		200000002010000000000100001000000000000001000001000000000001000000010000010100110000000000010
Ed74-PT		200000002010000000000100001000000000000001000000000000000001000000010001010000110100000000010
G6tetra		200000102010000000000100001000000000001001100000000001000001000000010101010100110100000000012
SAPD00005 	210000002010000000000100001010000100100001000000000000000001000000000001010100110100000000010
SAPD00596	210000002010000000000100000000000000010001100001000110000001000000010001000100100100100000000
SAPD00651	210000002010000000000100001000000000000001000000000000000001000100010001010100110000000000010
SAPD00956	210000002010000000000110000000000000010000100001000110000001000100010011000100110100000000000
SAPD00972	200000002010000000010110000000000000011001100001000111000001000100010011010100110100000000100
AJ418616	000000000010000000000000001000000000000001000000000000000001000000000001000100110100000000000
AJ418636	000000100010000000000100001000000100001001100000000001000001000000010101010100110100000000011
AJ418683	000000100010000000000100001000000100001001100000000001000001000000010101010100110100000000011
cDN02P0001J08	200000102010000000000100001100000100001001100000000001000001000000010101010100110000000000010
E12		200000002010100000000100001010000100000001000000000000000001000000010001010100110101000000010
G6		200000002000000000000100001000000000001001100000000001000001000000010101010100110000000000010
cDN02P0005H21	200001012010000000000100000110110101111011010001101111100100010000010100011110110100100110000
COL_faro30	100001000010000000011100000010110000011001010001000111000001000000010010010100110100000110000
Bd26		000001000010000000010100000010110000011001010001000111100001000000010010010100110100100100000
DId17		000001000012000000011100000010110200011001010001000111100001000000010010010100110100100110000
DId29		000000000010000000010100000010010000011001000001001111000001000000010010010100110100200010000
Ed55		000001000000000000010000000000000000011001010000000111000001000000010000010100110000000000000
SAPD00877	200000002000000000000100000010010000011001100001000111000001000100010001010100110100100000100
SAPD00928	200001012010000000001100000010110100011001110001100111000100000000010100011100010100100010000
Sau0019F05	200000002010000000000100000010100100011001100001100011100100000000011100011100110110000000000
cDN02P0006M09	200010002010000000010100100010100100011001100001100011000100000000010000010111110100000010000
Fd78		000010001010000000010100000010100100011001100001100011200100000000010100010100110101000000000
SAPD01079	200000002000000000000100000010000000011001000001001001000001000100010011010100110001000000000
SAPD00177 	210100002200010000001100000000110100011001110002100011100100001000010100011200110000000010000
Gt57-PT		210001002000000000001000000010110100010001010001100011000000001000010100011100010100000000000
cDN10P0001M15	210100002000010000000000000010010100101001110000100011000100000000000100001100110100000000000
230_EP-PT	200010002000001000100000010010100000001001000100000011000001110111000000000101001010100000000
Ad58		000000000000001000100010012000100000001011100100000011000001100111000100000101011010100000000
AF258447	000000100000001000100000010010100000001011000100000011000001110111000000000101011010100000100
AF377998	000000100100001000100010010010100000001011000100000011000001110111000000000101011010100000100
AJ418678	000000000100001000100010010000100000001011100100000011000001100111000000000101011010100000100
AJ418703	000000000000001000100010010000100000001011100100000011000001100111000000000101001010100000100
cDN04P0001G13	200000002100001000100011010000100000001011100100000011000001101111000100000101011010100001101
EId04		000010100000001000100010012010100000001001000100000011000001110111000000000101011010100000200
G4		200000002000001000110010010000100000000111100110000010000001100111000100000101011010100011000
SAPD00060 	220000002000002000100010020000100000001011200200000011000001100111000100000001011010100000100
SAPD00478	200000012000101000110000000000100000001101100110000011000011110110000100000100011010100001000
SAPD00556	200000002000001000110000010000100000000122100110000010000001100111000000000101001010100000000
SAPD00665	200000002000001000100010011000100000001011100100000011000001101101000100000101011010100000100
SAPD00806	200000002100001000100010010000100000001011100100000011000001100111000100000101011010100001101
SAPD01003	200000102000001000100010011010100000000011000100000001000001110101000000000101011010100000100
SAPD01012	200010002000001000100000010010100000001001000100000011000001110111000000000101011010100000000
SAPD01139	200000002000001000100000000000000000001101100110000011000011110110000100000100011000100001000
SauG46INRA	200000102000001000100000011000100000001011000100000011000001110111000000000101011010100000100
Simbb22		200000002000001000100010010000100000001011100100000011000001100111000000000101011010100000000
Simbb29		200000002000001000100010010000100000001011100100000011000001100111000000000101011010100000000
AJ418639	000200100000001000110000000010100000001110100110100011000111100110000100000110011010100001000
AJ418662	100000000100001000110010010000100000000111100110000010000001100111000100000101011010100021100
C7		200100102000001000110000000000100000001110100110100011000111100110000100000110011010100001000
cDN02P0002I18	200000102000000000110001010000000000001110110100000011000111100110000100000100011010100000000
cDN05P0003M07	200000002000001000110000010010100000001110100110100011000111100110000100000110011010100001100
Id10		000000010000001000110000000000100000001101100110000011100011110110000100000100011010100001100
SAPD00494	200000002000001000100000000000100000001111000110000011100011110110000100000100010010100001100
SAPD00526	200000102000001000110000000010100000001110100110100011000111100110000100000110011010100001000
SAPD00863	200100002001001000110100010110100000001111100110100011000111100110000100000110011010100101000
Bd72		000000100000001000110000000010100000001110100110100111101111101110000100000110011010100001000
Bd77		010001101000011000110001000110100001101100110110100011100101110110000100000110111010100011200
Bmap60-PT	210001102000000000110001000010100000001110110100000011000101100010000100000100010010100001100
cDN11P0006K15	210001102000011000110001000110100001100100110110100010000101100110000000000110111010100011100
Dd63		010001100001001000110001010010100000001110110100100011100111100110000100000110011010100011000
Ed14		010001101000011000110001000110100001101100110100100011200101100110000000000110111010100001000
SAPD00039 	210101102000001000110001010010100000001100110100100011100111100110100100000110011010100001000
SAPD01093	200001102000001000110000010010100000001110110100100011000111000110000100000110001010100001000
At37-PT		210001112000001000111001000110000011110100010110111011000100111111001100000111011010110001101
SAPD00174 	200001112000001000110001000100100011111100110110001011000100111101000010000110011010110000100
SAPD00964	210001112000001000101001000110100011111100010110101011001100111111000100000111011010110011100
SAPD00118 	200000002000001000100001000000100001101100000000000011100101110010000000000010111010100010000
SAPD00013 	200000002000000000220000000000000000000211100220000010000001100120000000000200000010100000000
SAPD00111 	210000002000000000100000000000000000000011100000000011000001100100000000000100001010000000000
Simbb30		200000002000000000100000000000000000000011100000000010000001100100000000000100001000100000000
SAPD00133 	210000002000000000100000000000000000000011100000000011000001000100000000000100001000000000000
256_EP-PT	200000002000000000000001000000010010010001000000000000000000010010001101010000010000010000011
Ad10		000000010000000000000001000000010010010001000000000000000000010010001101010000010101010011111
AJ418643	100001000000000000000011000000010010010001010000000000000000010010001101010000010101010001111
C12b		200001002000000000000011000000010010010001010000000000000000010010001101010000010101010001111
Id43		100001010000000000000011000000010010010001010000000000000000000010001101010000010102010021111
SAPD00646	200000012000000000000001000000000010000011000010000100000000010010001101010000010000110011011
Sau0009A08	200001002000000000000001000000010010010001010000000000000000010000001101010000000000000011010
Ad05		000001000000000000000011000000100010000001010000000000000000000010011101000000010101011011111
Ad46		201001002001000000000001000000100010000001010000000000000110000010011101000000110100011001111
Ad54		100001000000000000000001000000100110010001010000100000000100000010011101100000110101011011111
AF151718	000001000000000000000001000000000010010001010000100000000110000010011100000000110000001001111
AJ418563	001001000000000000000001000000100010000001010000100002000110000010011101000000110101011011111
Cld93		001001000000000000000001000000100010000001010000100000000110000010011101000000110100011011111
COLV-XIA_faro04	001001000000000000000001000000100010000001010000100000000110000010011101000000110101011011111
Ed90-PT		200001002000000000000001000000100010000001010000100000000110000010011101000000110001011001111
47_EP-PT	200001002000000000000001000000010010100000100000100000000110000010010001000000110000011010110
306_KD7G01	200000002000010000000001000000000010000001010000100000000110001000011101000000110000001001011
AF083556	100001010000000000000001000000100010000001010010000000000000000010011101000000010101010001111
AF150904	100001010000000000000011000000100010000001010010000000000000000010011101000000010100010001111
AJ418580	100001010000000000000001000000100010000001010010000000000000000010011101000000010101010001111
AJ418581	100001010000000000000001000000100010000001010010000000000000000010011101000000010101010001111
AJ418590	100001000000000000000011000000100010000001010000000000000000000010011101000000010101011011111
AJ418591	100001000000000000000011000000100010000001010000000000000000000010011101000000210102011011111
cDN11P0005C06	200001002000000000100011000000100010000001010000000000000000000010011101000000010101011011111
Gd44		100001010000000000000001000000100010000001010010000000000000010010011101000000010101010001111
Gd46		101001010000000000000011000000100010001001010010000000000000010010011101000000010101011001111
GHITM_faro09	000001010000000000000011000000100010000001010010000000000000010010011101000000010101011001111
SAPD00006 	210001002000000000000011000000100010000001000000000000000000000010001100000000010001001001110
SAPD00158 	210001002000001000000011000000100010010011010000000000000000000010011101000000110101011001111
SAPD00992	200001002000000000000011000000100010000001010000000000000000000110011101000000010101011011011
cDN01P0004J02	200001012000000000000001000000000010000001000010000000000000010010001100000000010000000001111
Cld24		000120000000000000000001000100000111100011000010000010000000011110001101110000010101010001111
DId21		000000000000000000000001000000100010000001000000100000000110000010010100000000000101000001011
AJ418560	000100000000000000000001000100000111100011000010000010000000011110001101110000010101010001011
Cld71		000100010000000000000001000100000111100011000010000110000000011110001101110000010101110001011
261_EP-PT	200100002011100000111000101100010101111000000000011001010010010111001101001111110000011010101
414_A11		200100002011100000100000101100010101110100000100011000010010010111000101101101111100011010001
AF197904	000100100011000000100000100000000000010100000000011000110010010011021101001101111100011010001
AJ418549	000100000011100000111001001000010100011100000000011001210010000011001102010111110000011020101
AJ418567	000100000011000000100000000000000000010100000000011000110010010011001101001101111100011010001
Dd55		000100000010100000111001001100010101111100000000011001110010000011001101001111110100011010101
Dd56		000100000011100000111001001100010101111000000000011001010010010011001101101111110100011010101
Gd57		000100000011100000111001101000010100011100000000011001110010000011001101010111110000011010101
Gd60		100100000011100000101000201100010101110100000000011200210000010011001101001101111100011010001
Gd72		000100001010100000111001101000010100011100000000011001010010000011001101010111110000011010101
Id25		000100011011100000101001101002010100011100000000011001112010000011011101001101110100011010101
SAPD00165 	200000002010100000110000000000010101111000000000001001010010010011000101001111110000011010101
SAPD00399	200100002011000000101000000000000000010100000000011000100010010111001101100101111000011010001
SAPD00511	200100102011100000101000101100000101110000000000011000110000010111001101001101111100111000001
SAPD00868	200110002011000000100000000000000000010100000000011000010010010111001101001101111100011000001
Ad21		000100000010100000110000000000000000100100000000011000010010000011001110000101111100011010001
AJ418654	000100000012100000110000000000000000000100000000011000010010000011001110000101111100011020001
AY055749	000100000011100000100000000000000000000100000000011000010010000011001111000101111100011000001
BI24		000100000011000000101000001000000000010100000000011000100000010011001101201101111100011000001
cDN03P0005E06	200100002011100000100000000000000000000100000000001000010010010011000111000101111100011010001
cDN11_CL42	200100002000100000100000000000000000000100000000011000110010010011001111000101111100011000001
Cld84		000120000010100000110000000000000000000100000000011000010010000011001110000101111100011010001
DId02		000100000010100100110000000000000000200100020000011000010010000011001110000101111100011010001
SaGT26		200100002010000000101000101000000000010100000000011000000010000001000101001101111000010010001
SAPD00496	200100002011000010101000101000000000010100000000011000100000010011001101101101111100011000001
SAPD00553	200100002011000000100000000000000000000100000000011000110010010011000101001101111100011000001
SAPD00965	200110002011000000101000001000000000010100000000010000000000000111001101001101111100011000001
X97276		000100000010100000110000000000000000000100000000011000010010000011001110000101111100011010001
A76b-PT		200110002010100000110000000000000000000100000000011000010010000011001110000101111100011010001
AF478568	000100000010100100110000000000000000000000000000011000010010010011001010000101111100011000001
cDN03_CL99	200100002010100100110000000000000000000100000000011000110010010011001001000101111100011000001
cDN03P0004L05	200101002000100000100000000000000000000100000000000000010000000001001000000101011100011010001
Cld52		000100000010100100110000000000000000000100000000011000010010000011001110000101111100011010001
DId09		000100000010100000110000000000000000000000000000011000010010010011001010000101111100011000001
Hd23		000100000010100100110000000000000000000000000000011000110010010011001010000101111100011000001
SAPD00015 	210200002010100000110000000000000000000100000000011000110010000011000110000101111000011010001
SAPD00035 	200100002010100000100000000000000000000100000000011000010010000011001011000001111000011000001
SAPD00064 	220100002010100100110000000000000000000100000000011000010010000011000110000101111100011000001
SAPD00519	200102002010100000110000000000000200000100000000011000110010000011001110000101011000011000001
SAPD00835	200100002010100000100000000000000000000100000000011000110010000011001110000101101100011010001
SAPD00909	200100002010000000001000000000000000010000000000011000000000000011001100001101111100011010001
SAPD00929	200100002010100000110000000000000000000100000000011000010000000000000010000100111000010000000
SAPD01041	200100002010100000110000000000000000000000000000011000110010010111001011000101111100011000001
cDN13P0004P17	201100002010000000000000010000000000000000000000011000110010010011000100001001111100001000001
cDN02P0004D09	200100002010100000000000000000000000000000000000011000010010010000001101000100110000010000001
SAPD00751	200000002010000000000000000000000000000100000000001000010010010011001000000101100000011000000
SAPD00660	200000002000100000100000000000000000000100000000011000000010000010000001000101100000011000000
SAPD00993	210100002010000000101000001000000000010000000000011000000010000011001100001001111000100000000
28_EP-PT	210000002000000010001000011000000100000110000000000000100001000000110000000010010100000100110
286_EP-PT	201011002000000010000000011000001100000010010000100000110001010001111000001010010100000100110
AF136979	000000001002000010000000011000101100010110000000100000110101000001110000001011010100000100110
AF316853	000000000002000010001000011000001100000100000000000000100001000000110000000010010100000100110
AJ418615	000000000001000010001000011000001100000110000000000000100001000000110000000010010100000110110
AJ418660	000000000001000010001100011000001100000110000001000000100001000000111002000010010100000100110
AJ418668	000000000000000010001200011000001100000110000000000000000001000000100000000010010100000100110
BI18		000000010001000010001000011000001100000110000000000000100001000000110000000010010100000100110
Bmap39-PT	200000002001000010000000011000000000000110000000000000110100000001110000000010000100000100010
cDN09P0002E08	200000002000000010000000011000001110010110000000000000000001000001000000000001010100000100110
cDN11_CL163	200000002001000010000100011000001100010110000010100000100101000001110001000011000100000100110
Dd91		000000001001000010000000011000001100010110000000100000000101000001110000000011010100000100110
DId04		000000001001000010000000011000001100010010000000100000110101000001111000001011010100000100110
Ed92-PT		210000002001000010000100011000001100010010000000100000010101000001110000000010010100000100110
Ed93-PT		200000002001000010000000011001000100000111000000000000100001000001111000000011010100000100110
Hd91		000000000001000010001000011000001100000110000000000000100001000000110001000010010100000100110
SAPD00097 	200000002000000010001000001000000000000110000000000000000001000000100000000000000000000100110
SAPD00266 	200000002000000010000000002000001100000110000000000000200001000001110000000011020200000100110
SAPD00638	200000002001000010000000011000001100010110000000000000100001000001110000000011010100000100110
SAPD00798	200000012000100010001000011100001100000110000010000000100001000000010000000010010100002100110
SAPD00832	200000002001000010000000011000001100010110000000000000100001000101110001000011010100000100010
AF136980	001011001001110010001100111000101100000010010000100100110101000001110000011011010100010100110
AJ418547	001011001001000010001100011000101100000010010000100000110101000001110000010011010100010100110
AJ418571	001011001001000010000100011000201100010010010000100000110101012001110000001011010100000100110
AJ418572	001011001001000010000100011000001100010010010000100000110101010001110000001011010100000100110
AJ418682	001011001001000010001100011000101100000010010000100000110101000001110000012011010100010100110
BRED2_faro26	000001001001000010000100011000001100010010010000100000110101010002110000002011010100000100110
Cld34		001011001001000010001100011000001100000000010010100000110101000001112100012001010100000100010
CLU_faro13	001011001001000010001100011000101100020010010000100000110101000001112000011011010100010100110
Et10-PT		200000002000000010000000001000001100010010000000000000110101000001100000001010010000000100010
Fd6-PT		201001002000010010011000011100001111100100010000000000110101010001110100011011010110000100010
HSP90_faro19	001011001001000010000100011000101100010010010000100000110101010001110000001011010101000100110
SAPD00903	200011002000000010000000011000001100010010010000000000110101010001110000001001010100000100110
SAPD01095	200011002000000010000000011000001100010010000000100000110101010001110000001001010100000100110
cDN09P0005N14	200000002000000010000000011010000000010000000000100000000100010000110000000011010100000100110
Fd42		001001111001010010011000011100201111100111110010100000100101011001110100011011010100000110011
118_EP-PT	200000002101011101001000000000000100000000100001001010000101100101000000000110100000000011000
AF316852	000000000101011101001000000000100100010000100001101000000101100101000111000001110100001111011
AJ276372	000000000101011101001000000000100100000000100001001000100001101101000101000111110101001101011
AJ413189	000000000101011101001000000000100100010000100001101000000101110101000011000111110100001101011
AJ418559	000000000101011101001000000000100100010000100001101000000101110001000211000101110100001111011
Bmap20-PT	200000002101011101001000000000100100010000100001101000000101100101000001000101110000001101011
Cld10		000000000101011101001000000000100100010000100001101000000101110101000011000101110100001111011
Ed01		000000000101011101001000000000100100010000100001101000000101100101000111000101110100001111011
EId11		000000000101011101001000000000100100000000100001001000000001101101000001000111110101001121011
EId14		000000000101011101001000000000100100000000100001101000000101100101000101000111111000001111011
SAPD00492	200000102101011101001000000000100100010000000001001000000101110101000001000000110000001101011
SBP1_faro15	000000000101011101001000000000100100000000100001001000100001101101000001000111110101001101011
989_KD7E02	200000002101001101000000000000000100010000100001101000000101100000000011010000110100001101111
293_EP-PT	200000002100011101000000001100100100000000100001101000000101110000010011010110110101001101111
AJ418589	100001001100211101100100000000100100001000110001101001000101101000010111010110111100001111111
AJ418601	100001001100011101100100000000100101001000110001101001000101101000010111010110111100001111111
AJ418623	100001001100011101100100000000100100001000110001101001000101101000020111010110111100001111111
AJ418675	000001001100111101100000000000110100001000110001101001000101101000010111010110111100001111111
AJ418695	100001001100111101100100000000100100001000110001101001000101101000010111010110111102001111111
Bd84		000001001100111101000000000000100100001000110001101001000101100000010111010110110100001101111
cDN14P0004B03	200000002101011101000000000100100100011100100001001000010001110101000111000101110100001101011
cDN14P0006P04	200000002101011101000000000000100100000000100001101000000101110100010011010110110101001101111
Ed84-PT		200000002100111001000000001100100100001000110001101000000101100000010111010110111010001101011
faro23		000001000100011101100000000000100100001000110001101001000101101000000111010100111100001111111
faro24		000000000101011101000000100000102100010000100001101000000101100000012011010100110100001101111
SAPD00196 	220000002100021101000000000000100100000000100002101000000101100000000011010010010100001101111
SAPD00453	200000002100011101000000000000100100000000100001101000000101100100010011010110110100001101111
SAPD00676	210001002100001101100100000000100100001000010001101001000101101100010111011110111100001111111
SAPD00728	210000002000000000000000000000000000010000100001101000000101110000010011000111101100001111111
SAPD00833	200000012100010101000000000000100100000000100001100000000101110100010011000100110100001101111
SAPD00950	200001002100011101100110000000100100001000110001101001000101111100010011000110111110000111111
Simbb25		200001002100111101100000000000110100001000110001101001000101101000010111010110111000001111011
cDN13P0005C21	200000002101001101001000000000100000010000000001101000000100000001000011000101110000001110011
SAPD01077	200001002000011101100000000000010100001000110000101001000101101100000011010000111100001111010
SAPD00513	201010112000000111001000010000100100000000100001101010100101100101000101000111110101101111011
SAPD00673	201000002000011101001000000000101000010000100001101000000100110101000111000101110000001111011
AJ418557	000001001100011101110100000100111101110010110000001010000100111001011111010111111111000111111
Ed30		000001010100011101110100000100111101110010110000001110001100111001011111010111111111010111111
AJ418642	000001001100011101110100000100111101110010110000001010000100111001011111010111111112000111111
SAPD00715	200000002000010001001000000000100000010000000001000000000010000000000001000101110000001111011
SAPD00726	200001002100010100110110000000110000001000110001001000000100010100000001000110100000001111010
311_KD7G06	200000002100000000010000000001010010000000000000011010000010000011000000001001001010001000010
Ad66		101000000100000000000000000001010010000000000000011010000010000011000000001001101000001000010
AJ418613	001000001100000000010000010001000020010000000000010010001010001011000000100011001000001000010
AJ418641	101000001100000000010000010001010010010000000000011010001010001011000000100011001000001000010
AJ418699	001000001100000000010000010001000010010000000000010010001010001011000000100011201002001000010
AY173040	001000000100000000010000000001010010000000000000011010000010000011000000001011001000001000010
Bd63		101000001100000000010000010001010010010000000000011010001012001011000000100011001000001000010
ENO1_faro06	101000000100000000010000000001010010000000000000011010000010000011000000000000001000001000010
Hd70		001000001100000000010000010001000010010000000000010010001010001011000000100011101000001000010
SAPD00141 	211000002020000000010000000001010010000010000010011010001010001011000000102001001000001000010
SauI41INRA	201000002100000000010000000001010010000000000000011010000010000011000000001011101000001000010
325_KD7H08	201000002100000000010000010001000010010000000000010010001010001011000000100011101001001000010
AJ418553	000000001100000000000000010101000011110010000000010010011010011011000000101111001000001010010
AJ418583	101000001100000000000000010101000011110000000000010010011010001011000000101011001000001010010
AJ418635	101000001100000000000000010101000011110000000000010010011010021011000000101011001000001010010
AJ418691	101000001100000000000000010101000011110000000000010010011010011011000000101011021000001010010
AY173042	100000011100000000000000010111000011110010000000010010011010011011000000101111001001011010010
SAPD00089 	221000012100000000000000010111000011110000000001010010011010011011000000001111001011011010010
SAPD01040	201000002100000000000000010101000011110000000000010010011010011011000000101011001000001010010
SAPD01128	200100002000000000000000010001000011110110000000010010001010001011000000000010001001000010010
SauK140INRA	200000012100000000000000010111000011110010000000010010011010011011000000101111001001011010010
Ad86		001000001100000000000000010111000001100000000001010010001010001011000000001011001011010010000
Ed31		101000011100000000000000010111000011100000000001010010011010011011001000101111001011011010010
SAPD00027 	200000002100000000000000010101000001100000000001010010011010001011000000001011001000011010000
SAPD00265 	221000002100000220000000020211000001120000000002010010011010021011000000001011001011011010000
SAPD00469	201000012100000000000000010111000011100000000001010010011010011011000000001101001001111010010
59_EP-PT	200000012001000000000000000010010010000010100000100000000101000100010000000100010000010101001
614_IC-PT	200000002000000000000000001010010000000000100000100000000101100100010001000100110000010001011
629_IC-PT	200000002000000000000000000010010010000010100000100000000101100100010011000110110000010101010
Ad17		200000002001000000000000001010000010010000100000100000001101000100010000010110010000010111001
AF169368	000000000001000000000000001010000010000010100000100000000101000100010011000100010000010101011
AF253527	100000000001000000000010001010000010000010100000100000000101000100010010000100010000010101001
AF438176	000000000001000000000000001010010010000010100000100000000101110100010011100110110000010101011
AJ418593	000000000001000000000010001010010010000010100000100000000101110100012011000100010000010101011
AJ418606	000000001000000000000020000010000000000010000000100000000101000100010010000100010000010101001
AJ418625	000000001000000000000000001010010010000010100000100000000101000100010011000110110000010101011
AJ418626	000000001001000000000010001010000010000010100000100000000101000100010010000100010000010101001
AJ418664	000000001000000000000000001010000010000010100000100000000101100100010011000100010000010101011
AJ419178	000000000000000000000000001010000010000010100000100000000101000100010010000100010000010101001
Bd14		200000002000000000000000000010000010001000100000100010000101000100000000000110000000010101001
Bd28		000000000000000000000000001010000010000010100000100010000101000100010010000110010000010101001
BI43		000000000001000000000000001010100010000010100000100000000101110100011011000110110000010101011
Bmap3-PT	200000002000000000000000001010000010000010100000100000000101100100011011000100010000010101011
cDN02P0005L19	200000002000000000000000000010000000000000100000000000000001000100010000000100000000010101011
cDN11P0005K16	200000002001000000000000000011010010100000100001000100001100000100000010010100010000010101001
DId31		000000001000000000000000001010000010000012120000100000000101100100010011000100010000010101011
Fd46		000000000001000000000000001010010010000010100000100000000101100100010011000100010000010101011
Fd48		000000000000000000000000001010000010000000100000100000000101100100010011000100110000010111011
Sai19		200100012001000100000010000010010010000000100000100100001101000100010010010110010000000101001
SAPD00324	210000012000000000000010001010000010000010100000100000000101000100010010000100010000010111001
SAPD00403	200000002001000000000000001000000010000010100000000000000101000100010011000100010000010100011
SAPD00548	200000002000000000000000001010010000000000100000100100000101000100010010010100010000010001001
SAPD00637	200000002000000000000000001010010010000010100000000000000101100100010011000100010000010101011
SAPD00698	200000002000000000000000001010010010000010100000100000000101100000010011000100010000010101011
SAPD00890	200000002001000000000000001010011010000010100000100000000101100100011011000101010000010101011
SAPD00979	200000002001000000000000001010000010000010100000100000000101000100010011000100010000010111011
Sau0019B11	200000012000000000000010001010010010000000100000100100001101100100010010010100010000000101001
AJ418594	000000000000000000000000000010010000000000100000000000000000100100011011000100010000010001011
AJ418605	000000000000000000000000000010010000000000100000000000000000200100010011000100110000010001011
cDN11P0004L03	200000002000000000000000000000000000000000100000000000000001000100010001000100010000010100011
Ct30-PT		200000002000000000000000001000000000000010100000000000000100100100010011000100010000010000011
G9		200000002000000000000000000010000000000000100000000000000000100100010011000100010000000001011
SAPD00225 	200000002000000000000000001022000000000000100000000000000001000100010011000100010000010101011
SAPD00619	200000002000000001000000001010010010000010100000000000010101110100111011001100010000010101010
SAPD00844	200000002000000000000000001010000000000000100000000000000001100100010010000100010000010101011
AJ418603	000000000001000100000010001010100010000000100000100100001101000100010010010110010000100111001
AJ418674	000000000000000100000010000010100010000000100000100100001101000100010010010110010000100101001
SAPD01023	200000002000000000000000000010000000000000100000000000000101000100010010010110010000000111001
Ad77		200000012000000100000010000010100010011000100000100101011101000100001011010110010100100111000
Dd62		010000011001000100000010000010110000011010100000100101011100000100000011010110010101100111001
SAPD00713	210000012000000000000010000010100010000010100000100101011101000100000001010110010000100100001
SAPD01135	200000012000000100000100000000001000000000100000100100001101000100010010010100010000000101001
SAPD00735	200000002000000000000000000010000000000010000000100000000101000000010000000100000000000001010
620_IC-PT	200000002000000010000000101000001000000000001111110000100110100001001000010000001000000100111
657_IC-PT	200000002000000010000000101000000000000000001111110000100110100001001000010001001000000100111
980_KD7D05	200000002000000011000110101000011000000000000101110100100110111001011100100001001100000100111
Ad29		000001001000000010000000100000011000001000011101110011200110100001011100100001001001000100111
Ad44		200001002000000010000000100000001000000000011101110000100110100001001000000001001000000100111
AJ418548	000001000000000010001200100000001000001000011101110001200110110001000010000001001001000100111
AJ418566	000000000000000010000120100000001000000000001111110010100110110001011100100001001102000100111
AJ418649	000001000000000110000000100000011000001000011101110001100110100001011100100001001002000100111
AJ418670	100001000000000010001000100000001000001000111101110001000110110001020110000001001000000100111
AJ418673	000000000000000010000100100000001000000000000121110010200110110001011100100001001102000100111
AJ418680	100001000000000010001000100000001000001000111101110001000110110001020110000001001000000100111
AJ418698	000000000000000010000100100000001000000000000111110010000110110001011100100001001100000100111
B13b-PT		200001002000000011000000100000001000101000001111110001100110110001011100100011001000000100111
Bd69		000000000000000010000100100000001000000000000111110010100110110001011100100001001101000100111
cDN03P0003D02	200000002000000110000000100000011000001000000101110001100110110001000000100001001000000100111
cDN13P0005D10	200000002000000010000000100000001000000000001101111000100110100001001000000001101000000100111
Cld32		000001000000000010000000100000001000001000011101110001100110100011001000000001001000000100111
Cld44		000001000000000010000000100000001000000000011101110000100110101001001000001001001000000100111
Cld55		000000000000000011000100100000001000000000000101110000100110110001011101100001001101000100111
Cld59		000001001000000110000000100000011000001000011101110001100110100001010101100001001000200100111
Dd25		000001000000000010001000100000001000001000011101110001200110100001000010000001001000000100111
Dd84		000000000000000010000000100000001000000000001001110000000110100001001000000001001000000100111
DId19		000000000000000011002100101000001000000000000101110000100110110001011100100001001101000100111
Ed02		000001001000000011000000100000011000001000011101110011100110100001011100100011001000000100111
Ed06		000000000000000010000000100000001000000000001101110000000110100001001000000001001000000100111
EId09		000001000000000010000000100000011000001000011101110001100110100001011100100001001000000100111
Gd64		000000000000000010000100100000001000000000000121110010200110110001011100100001001100000100111
SAPD00488	200000002000000011000000100000000000001000001111110001100110110001011100100011001001100100111
SAPD00531	200000002000000110000000100000011000001000011101110001000110110001011100100001001000000100111
SAPD00562	200001002000000000001000100000001000011000011101110000100110100001000010000001001000000100111
SAPD00623	200000002000000010000100100000001000000000001101110010100110110001010000100001001100000100111
SAPD00631	200000002000000010000110101000001000000000000101110100000110110001011100100001001100000100111
SAPD00647	200001002000000010000000100000011000000000011101110001100110100001001100100001001000000100111
SAPD01075	201001002000010010000000100000011000001000000111110001000110100001001000000001001000000100111
Sau0018G11	200000002000000010000000100000001000000000001111110000000110100001001000010001001001000100111
67_EP-PT	200000002000000001000100100100010001100000100111010100010010011001010100010001001100000100111
Ad32		000000000000000111001100101100001001100000100101010100210010111001010100000001001100200100111
AJ418676	000000000000000111000110101000011000200000000101010100010010110001020100100001002100200100111
AY322110	000010000000000011011100101100011001111000100111010101210010111001010100010011011100000101111
Bd94		000010000000000011011100101100011001111000100111010101110010111001010100010011010110110101111
Ed86-PT		200000002000000111001100101100001001100000100101010100110010111001010100000001001100000100111
Ed87-PT		200010002000000010001100101100010001111000100111010101010010111001010000010001001100000101111
Fd79		000000000000000011000100101100001001100000100101010100010010111001010100100001001100000100111
Hd25		000000000000000011001100101100001001100000100101010100110010111001010100100001001100100100111
SaGT31		200000002000000011000100101100010000000000000101010100010010010000010101000001001000000100011
Sai15		200010002000000011011100101100011001111000000111010000010000110001010000010011001000000100011
SAPD00563	210000002000000101000100101000011000000000000101010100110010111001010100100001001100000100111
Y18665		000000000000000111000100101000011000000000000101010100010010110001010100100001001100000100111
cDN12P0006J21	200000002000000011000100101000001010000000000101110000000100010000011100100001001000000100111
SAPD00232 	210000002000000011000110100000011010110000001101110100000110110001011100100001101100010100111
SAPD00875	200001002000000011000110101000010000001000100101110100100110110001011100100001001110100100111
B26b-PT		200001002000000110000000000000010000001000011101110001000110100001010000100001000000000100110
Bd86		000001000000000010000000100000001000001000010101110001000110100001000011000001001000000111111
cDN01P0002K06	200001002000000110000000100000011000001000011101100001100000100001000100100001001000000100111
SAPD00117 	210001002000000110000000100000011000001000011101110001000110100001010000100001001000000100101
SAPD00364	200001002000000110000000100000011000001000010101110001000110110001000000000001000000000100111
SAPD00612	200001002000000010001000100000001000011000011101010001000110110001000010000001001000000100111
SAPD01112	200000002000000110000000100000011000001000011101001000001100000000010000000001000000000100111
SAPD00935	200000002000000010000000100000011000001000000101001101001000100001001000000011001000100100111
SAPD00466	200000002000000011000000100000000000000000001101000011010000110001001000100011000000000100011
Ad01		210000002000000001000000010000000000000100000011010000010000000100110000100100000101001001000
Ad24		000000000000000001000000010000001000000100020011010000000000000000110000000100000101001001000
AF011223	200001002000000001000000020000000200000100010010010000000000000200120000100100200100001001000
AF011223f	000001000000000001000000010000000000000100010010010000000000000100110000100100000100001001000
AF053335	000000000000000001000000010000001000000100000011010000010000000100111000100100100101001011000
AJ418595	000000000000000001000000110000001000000100000001010000010010001100100000000000000101001001001
AJ418596	000000000000000001000000010000001000000100000001010000010010001100100000000000000101001001001
B82b-PT		200000002000000001000000010000000000000100010001010000010000000100110000100100100101001000000
DId08		000000000000000001000000010000001000000100010011010000000000000100111001100100000101001011000
DId11		000001000000000001000000011000000000000100010010010000000000000100110000000100200100001001000
DId12		000000000000000001000000010000001000000100000010010000010000000100111001100100100101001011000
DId15		000000000000000001000000010000001000000100000000010000010000000100110001100100100101001001000
EId10		000001010000000001000000011000000000000100010010010000000000000100110000000100000100001001000
Hd46		100000000000000001000000010000001000200100000011010000010000000100110000100100000001001021000
Sa41c74		200000002000000001000000010000011000000100000011010000010010001000110000000000000101001001001
SAPD00087 	210000002000000002000000010000001000000100010011010000000000000100110000100100000101001001000
SAPD00146 	210001002000000001000000000000000000000100010010010000000000000100110000000100000100001001000
SAPD00154 	210000002000000001000000010000011000000100000011010000010010001100100000000000000000001000000
SAPD00300	200000002000000001000000000000000000000100000010010000010000000100110000100110000001001010000
SAPD00344	210000002000000001000000010000001000000100000011010000000000000000110000100100000001001001000
SAPD00377	200001002000000001000000011000000000000100010010010000000000000100110000000100000100001001000
SAPD00681	200000002000000001000000010000011000000100000011010000010000000000110000000000000101001011001
SAPD00808	200000002000000001000000010000000000000100010011010000000000010000110000100100000101001001000
SAPD01046	200001002000001001010000011000000000000100010010010000000000000100110000000100100100001001000
SERF2_faro29	000000000000000001000000010000001000000100000010010000010000000100110000100100000101001001000
Y17265		000000000000000001000000010000001000000100000001010000010000000100110000100100000101001021000
AJ418568	000000100001000001010010110001001000000100000010010000010010001100100011111010100100101111001
AJ418569	010000000000000011000010110000001000000100000000010000010010001100100011110010100100101111101
AJ418570	010000000000000011000010110000001000000100000000010000010010001100100011110010100100101111101
AF399824	000000000000000001000000100000011000000100000000010000010010001100100011110000100100101111001
Bd10		000000000000000001000000100000011000000100000000010000010010001100100010110000100100101101001
Dd67		000000000000000001000000100000011000000100000000010000010000000100100000100000100100101101000
EId36		100000000000000001000010110101001001100100000000010000020010011100100000010000120100001111001
SAPD00110 	200000002000000001000000100000001000000110000000010000010010001100100000010000100000001100000
SAPD00311	200000002000000001000000100000011000000100000000010000010010001100110010110000100100101111101
SAPD00405	200000002000000001000000100000001000000100000000010000010010001100100000110000100100001100001
SAPD00582	200000002000000001000000100000011000000100000000010000010010001100100010110000100100101101001
SAPD00923	200000002000000001001100100000010000000100000000010000010010001000100000110100100100101101001
AF478569	000000200000000001000000010101001001100100000000010010010010011000100000010010000101001001001
cDN11P0006I19	200101002001000011000000110101001001100100000000110010010010011100100000010000000001001101001
SaGT1		200000002000000001000000110101000001100100000000000100010000011100100000010010100101001101001
SAPD01137	200000002000000001000000000101001001100000000000010000000000001000100000000010000101001101001
SAPD01138	200000002000000001000010110101001001100100000000010000000010011100100000010000100000001100001
SAPD00688	200010002000000000010000000101000000100100000010010000010000000000100000111010100100101111001
SAPD01078	200000002000000001000000100000011000000100000000010000010010001100100011110000100100101111001
Bmap54-PT	200000002000000001000000000000000000000100000000010000010000000100110000000100000000001000000
SAPD00677	210000002000000000000000000000000000000100000000010000000000000000100000110010100100101101001
AF184170	000000000000100000000010000001000000000000100000000100000000010000000101100100101010100010000
AJ418607	000000000000100000000000000001000000000000100000000100000000000000000101200100101010100010000
AJ418627	000000000000100000000000000001000000000000100000000100000000000000000000000100101010100010000
Bd36		000101000002110000100000000001000000200000010000000100000000000000000001100100101010100010000
Bd58		000000000000100000000000000001010000000000100000000100000000020000000000000100101010100010000
Cld38		000100010001110000100000000001000000000000000000000100000000000000000001100110101010100010000
SAPD00235 	210000002001100000000000000001000000000000000000000100000000000000000101100100101010100010000
SAPD00947	200101002000110000100000000001000000000000010000000100000000000100000001100100101010100010000
Bd17		000100010001110000100000000001000000000000000000000100000000000000000001100110101010100011000
AJ418587	000101000001110000100000000001000000200000010000000100000000000000000001101100101010110010000
Cld91		000100010000110000100000000001000000100000000000000100000000000000000001100110101012200010000
Ed44		000100010000100000100000000001000000000000000000000100000000000000000001000110101010000012000
Hd39		000100010000100000100000000001000000000000000000000100000000000000000001200100101010000010000
Id39		000100010001110000100000000001000000000000000000000100000000000000000001200110101010000010000
SAPD00573	200110012001110000100000000001000000000000000000000100000000000100000001100110101010100011000
AJ418657	000000000000000000100000000000010000000000100010000100000000010000000000010100101010100000000
AJ418630	000000000001000000100000000000010000000000100010000100000000010000000000010100101010100010000
C92b-PT		200000002000000000100000000000010000000000100010000100000000000000000000010100101010000000000
SAPD01044	200000002001000000100000000000000000100000000010000000000000010000000000010100101011100010000
AJ418633	001000100000110000100000000001000000000000000000000100001000010100000000011110101000100001000
AJ418690	001000100000110000100000000001000000000000000000000100001000010100000000011110101000000000000
AY173033	001000100002110000100000000001000000000000000000000100001000000100000000011100101000100001000
AY246695	001100100000110000100000000101000011100000000000001100000000010100000000111110102020200000000
Bd76		001000100000110000100000000001000000000000000000000100001000010100000000011100101000000001000
BI04		001100100000110000100010000101010011100000000000001100000000010100000000111110101000100001000
Bmap42-PT	201000102001110000100000000101000000100000000000000100001000000100000000011100101001100001000
Cld65		001000100001110000100000000001000000000000000000000100001000010100000100011100101000100001000
EId05		001000100001110000100000000001000000200000000000010100000000010100000000111100101000100001000
GRN1_faro21	001200100000110000100000000001000000000000000000000100001000010100000000011110101000000000000
Sai21		201000102001110000100000000001000000000000000000000100001000010100000000011100101000000001000
SAPD00302	201001102000110000100000000001000000000000000000000100000000010100000000011100101000000001000
SAPD01087	201000102001110000100000000001000010000000000000001100000000010100000000111100001000100001000
SauD69INRA	201000102000110000100000000000000000000000000000000100001000000100000000011100101000000000000
STMNlike_faro31	001100100000110000100010000101010011100000000000001100000000010100000000111110101000000001000
SAPD01063	201100102000110000100000000101000010100000000000001100000000000100000000110100101000000000000
cDN01P0001E03	201100102000110000100000000101000011110000000000000100000000000000000000001100000000000000000
SAPD00872	201100112000010000110000000101000011100000000010001100000000010000000000111110101011100011000
122_EP-PT	200000002000000000000000000000000000000000000000101000001100001000000000001000011000000101111
Ad41		000000000000000000101000000000000100000000000000101000011100001110000000001010011000010101111
AJ276406	000000010000000001101000000000000000000000000000101000011100001110000010001000011000010101111
AJ418558	000000000000000000101000000000000100000000000001101000011100001110000110001000011000010101101
AJ418685	000000000000000000101000000000000100000000000001101000011100001110000120001000011000010101101
DId06		000000000000000000101000000000000100000000000001101000211100001110000110001010011000010101111
Et5-PT		200000002000000000000000000000000000000000000001101000011100000100000000001010011000000101011
SAPD00043 	220000002000000000101000000000000000000001000000101000011100001120000000001000011000010101111
SAPD00091 	200000002000000000100000000000000100000000000002101000011100001110000011002010011000010101111
SAPD00250 	210000012000000000101000000000000100000000000000101000011100001110000000001000011000010101111
SAPD00308	200000012000000001000000000000000000000000000000001000011100000100000010001000011000010101110
SAPD00349	200000002000000000100000000000000100000000000000101000011100001110000000001000000000010101111
SAPD00462	200000012000000000101000000000000100000000000001101000011100001110000110001000011000010101111
SAPD00708	200000002000000000101000100000000000000000000000101000010100001110000110001000011000010101111
SAPD00960	200000002000000000101000100000000100000000000000101000011100001110000000001010011000010101111
SAPD01136	210000002000000000101000000000000100000000000000101000011100001110000010001010011000010101111
22_EP-PT	210000012000000000101010000000000100000000000001101000111100001110000010001010111000010101111
AF491302	010000010000010001101000000000000000001000000000101001011100001110000010001000011000010101011
AY322108	000000000000000000101000000000000100000000000001101100001100000110000110001010001100210101101
Bd33		010000010000010001111000100000010000001000000010101101011100001110000010111000011000010101011
Bd48		010020010000010001101010000000000000000000000010101000111100001110000010001010011000010101011
Bmap4-PT	210001012000000001101000000000010000000000010000101000011100001110000000001000011000010101011
cDN14_CL77	200001012000000001101000000000000000000000010000101000011100001110000010001000001000010101111
Cld14		000010000000000000101000000000000100010000000001101100101100000110000110001010001100110111101
Cld94		000000000000000000101010000000000100020000000001101000011100000110000110001010001000010101101
ECE-1_faro16	000000000000000000101000000000000100000000000001101000011100000110000110001010001000010101101
EId06		010000010000010001101000000000000000000000000010101000111100001111000010001010011001010101111
Hd10		101001010000000000101000000000000100000010000001101100101100000110000110001000001101110111101
SAPD00003 	210000012000010001101000000000000000001000000010101001011100001010001000001000011000010101011
SAPD00020 	220000002000000000101000000000000100000000001001101100101100000110000110001010001100110101101
SAPD00386	210001012000000001101000000000100000000000010000101000111100001110000010001000111000010101111
SAPD00505	200000012000000000101000000000000100000000000001101000011100001110000110001000011000010101101
SAPD00522	210000012000010001101000000000000000100000000010101001111100001110000000001000000000010101011
SAPD00648	210000012000010001100000000010000000000000000010101000011100001110000010001110011000010101011
SAPD01062	200000012000000001101000000000100000000000000000101000111100001110001010001000011000010101011
TSH_faro10	000000000000000000101000000000000100000000000001101000011100000110000110001010001000010101101
U30325		010000010000010001101000000000000000001000000010101001211100001110000010001000011000010101011
cDN12P0006G10	222222222222222222220000222200000100000000000000001000010100010110000000001000011000010100011
Sai12		200000002000000000101000000000000100000000000001101100001100000100000100001010001000010101000
SAPD00116 	210000002000000000110000000000000000010000000000000000010100010110000000000010011000010111111
SAPD00714	210000012000010000110000100000000000100000000010100001011100001100000010101000101000010101011
AY322109	000000001000000100110000100001000000011000000010100101011100000110010110111000011000210101111
Sai14		200000002000000100110000100001000000111000000000100101011100000110010110111000011000110101111
cDN02P0004A14	210000002000000000100000000000000000001000000010100000011000000000000000000000111000010101011
127_EP-PT	211110102111111011101110100111111111101101001111101111111111111111111101111111111111111111111
AJ272342	111110100111111011101111101111111111101101001111101111111111111111111101111111111111111111111
Bd30		211110102111111021102112111111111121111101001111101211121111120111111101101111111111111111111
C60b-PT		211111002111111011111111101111111111001101001111111111111111111111111101111111111111111111111
138_EP-PT	200110002101101011000101001010101100011110101100000100101001111111101011100111110010011100010
1870_IC9	200100002000100011000101100010101100011111101100000101111001111111001011100101110000111111111
276_EP-PT	200110002101101011001101101010100100011110001100000000011000101100101011000101111100011101111
AJ418562	000110020111101011000121101010101102110111101100000102111001101111101011100101111110111120111
AJ418584	101110000111101011001101111010101100011101101100000101111011111111101011100101111110111101111
AJ418585	101110000111101011001101111010101100011101101100000101111011111111101011100101111110211102111
AJ418600	000110000111101011001101101010101100011111101100000101111001111111101011100111111110111100111
AJ418622	000110000111101011001101101010101100011111101100000101111001111111101011100111111110111100111
AJ418647	000110001111101011000101101010101100210111101100000100111001101111101011100101111110111120111
Bd20		000112000111101011001101101010101100010111101100000100111001111111001011100111111110111110111
BI10		100110000111101011000101101010101100010111101100000100111001101111001011100101111110111110111
Cld35		100110000111101011100101101010101100010111101100000100111001101111101011100101111110111100111
Cld89		101110000111101011001101111010101100011121101100000101111011111111101011100101111110111101111
DId14		000110000111101011100101101010101100010111101100000100111001101111101011100101111110111110111
DId18		000110000111101011000101101010101100010111101100000100111001101111101011100101111110111100111
Ed69-PT		200110002111111001000111101010101100011111101100000101111001101101101000110101110110011110011
Gd78		000110000111101011100101101010101100010111101100000100111001101111121011100101111110111120111
SAPD00069 	220110002111101011001101101010101100011111101100000101111001111111101011100112011010011100111
SAPD00470	201110002111101011001101111010111100011101101100000101111011111111101011100101111110111101111
SAPD00707	200000002011101001000101100010100100011101101100000101111001011011101000100101110100011111010
SAPD01096	200110002100001011000111101010100100010100001100000101111001101011100010110101111110010110110
TRAP230_faro12	100110000111101011000101101010101100010111101100000100111001101111001011100101111110111100111
U84791		000110000112101011100111101010101100010101101120000101111001101111001010110101111110011100111
Gd66		101110010111101011101101111010111101011111101100000101111011111111001111100101111110111101111
SAPD00062 	222110102111111011000102111010101100011111102101000101211011111211002111100101111110111101111
SAPD00579	201110002011111010000100111010101100011101101100000101111011111111100111100111111110111101111
260_EP-PT	201110102111111011001101111110100101111101101101000101011001101110001000001101111000111100111
cDN14P0002G12	201110102101111011000101111110101111111101101101000101011001010010001111100101111110111101111
SAPD00958	201110102111111011001101111110101001111101101111001111111011111111011111101101111110111101111
X89920		101110100111111011000101111110101101111111101101000101111011111111101111100101111110111101111
SAPD00498	201110102111111011001101111110101101111111101111001111111011111111011111101101111110111101111
cDN04P0006M10	201111102101111111001101111110101101111111111111001111111011111111111111101101101111111111111
AJ418582	111110110111111111111111111111111111101101101111111111111111111111111101111111111111111111111
B11b-PT		211101112111111111111111111111111111111111111111101111111111111111111111111111111111111111111
Bd95		211110102111111111111110111111011111111101001111000011110000100000011101111111111101111111111
cDN13P0001J14	211110112011111011111111011111111111111111111111111111011111110111101111111011111111111111111
SAPD00366	210011112111111111110111111111111111101111101111111110111111111111011111111111111101111111111
SAPD00719	211101112111011111111111111111111111111011111111111111111111111111111111111111111111111111111
SAPD00816	211111112111111111101111111111111111111111111011010111111111101111111111111111111101111111111
SAPD00864	211111112111111111111111111111111111101111111111111111111111111111111111111111111111111111111
SAPD00969	201111112111101111111111111111111011101111001111111111111111111111111111111111111111111111111
128_EP-PT	200000102000000100000010000000110010100100001000001000010000001110100100000111101000011111111
136_EP-PT	200000002000001110000000000000010110000001001011001000010000001111100100000101101000011111110
AJ418543	000000000000001110000000000000010110000001001001001000110000001111100100100111101102011111111
AJ418672	000000000000001110000000000000010110000001001001001000110000001111100100100111101102011111111
cDN05P0001F01	201000002000001110000000100000011100000001001001001000010000001111100101100111101100011111111
cDN11P0001I12	200000102000000110000000000000010010000100001001001000010000001111100100000110101000011111011
Dd12		200000102000001110000000000000010110000100001001001000010000001111100100100111101101011111111
EId12		000000100000001110000000000000010010000100001001001000110000001111100100000111101100011101111
Hd17		000000100000001110000000000000010010000101001001001000110000001111100100100111101100011111111
SAPD00024 	220000102002001210000000000000010010000101000000001000010000001111100100100011101100011111111
SAPD00185 	220000002000000210000000020200011101100001002000001000010000001111100100100211101000011111110
SAPD00254 	210000102000000010000000000000010010000101001000001000010000001111100100100011101000011111111
SAPD00278	200000102000001110000000000000010010000000001000001000010000000111100100000111101000011111111
SAPD00375	200000102000001110000000000000000010010100001000001000110010011111110100000111101100011111111
SAPD00413	200000002000000100000000000000010010000110001001001000010000001110100000000111100000001111111
SAPD00905	200000002000001000000000000000000010000100001000001000010000001110100000000111100000011111111
SAPD00952	200000102000001110000000000000010010000101001001001010110000001111100100100111101100111111111
SAPD00962	200000102000001110000000000000010010000101001001001000000000001111100100100111101100011111111
SAPD01010	200000102000001110000000100000010010000110001001001000010000011110100000000101101000001111110
SAPD01029	200000102000001110000000100000010010000100001001001000010000001111100100000111101100011111111
SAPD01107	200000002000001110000000100000010010000100001000001000010000001111100000000111101100011111101
SAPD01108	200000102000001110000000000000010010000101001001001000010000001111100100100111101100011111111
Sau0007A12	200001002000001110000000001100000010010100011000001000110010101111100100000101101100011111111
Simbb1		200000002000000110000000000000010110000001001001001000010000000010100100000111100000011111101
U84790		000000000000001110000000110100011001100001001001001000010000011111100101000111101100011111111
Z21786		000000100000001110000000000000000010000100001001001000010000001111100100000111101100011111111
Bmap33-PT	200000102000001110000000110000000110000001001001000000010000001111100101110101001101011111011
Dd57		000000100000001110000100010000001110001011001001001001010000001111100111110111001101011111111
Gd28		000000100001001111000100110000011110001101001011001001010010001111100111110111001101011111111
SAPD00088 	220000102000002211000000220000111110001101002012001001010010001111100111120211001101011111111
SAPD00159 	220000112000001110000000110000001100000001001001000000010000011111100101110111001001012101111
SAPD00332	200000102000001110000100010010001100000001001001000000010000001111100101010101001101011111101
SAPD00336	210000102001001111000100010000001110000001001001001001010000001111100111110111001001011111111
SAPD00560	200100002000001110000000010100001101000001001001001000010000001111100101100111001100011111111
SAPD00575	200000112000001110001000110000001100000001001001001000010000011111100101110111001101011101111
SAPD00717	200000002000001110000000010000000100000001001001001000010000001111100101100111000001111111111
SAPD00739	200000102000001110000100010000001110000011001001001000110000001111110111110111001001011111011
SAPD00774	200000002000001110000000010100000101100001000001001000010000001111100100100111001001011111110
SAPD01092	200000102000001110000000010000011110001100001001001001010010101111100010110111001001111111111
606_IC-PT	200100112001001111000000010100011111011011001011001001111000101111100111110111001101011111111
AF304559	000100101001001111000100010000011110011111001011001001110010101111100111110111001101011111111
Cld21		000100100001001111000100010000011110001111001011001001110010101111100111110111001101011111111
392_Sub100	200100112001001110000100011100011111011011001011001001111000101111110101110111001101011111111
Bd88		000000000000001010000000000000010010000000000001000000210000001011000100000111000100010101100
cDN01P0005F03	200001002000001110000000010100001101100001001001000000010000000111000101100100001100011101111
SAPD00865	200000112000001110000000100000001100000001001001000000010000011111100001110111001101011101111
cDN03P0002G13	200000002000001110000000000100000101000001000000000000000000000000000100000111001000000111111
SAPD00276	200000012000001011000000100000010010100110000001001000010000001111100000000111101000000010010
131_EP-PT	200000002001101100101000000000000111000010100000000000011010100110110100101110011001110000101
289_EP-PT	200100002001001100101000100100000110000000101000000000111010100110110100001100010001110000101
AF195646	000100000001001100101000000000000110000000101000000000011010100110110100001110011001110000101
AJ277207	000000000001001100101000000100100111000010100010000000001010100110111100201110011001110000101
AJ418665	000100000000001100101000000000000110000000100000000000011010100110110100000100011001110000101
AJ418687	000100200001001100101000000000000110000000100000000000111010100110110100200100011001110000101
cDN11P0003J02	200000002000000100101000000000000111000000100000000000001010100110110100001100001001110000001
cDN14P0006E20	200000002001101100101000000000000111000010100000000000011010100110110100001100011001110000101
COL1A1_faro28	000000000000001100101000000000000111000010100010000000101010100110110100001110011001110000101
Ct43-PT		200000002000000100100000000001000110000010100010000000001010000110110000000100010001100000111
EId08		000110000001001100101000000000000110000010101000000000111010100110110100000100011001110000101
Hd15		000100000001001100101000100000000111000010101000000000011010100110110100001110011001110000101
Hd77		000000010001001100101000000100000111000010100010000000001010100110111100001100110001110000111
SAPD00094 	210000002001001100100000000000000111000010100010000000001010100110111100001110110001110000111
SAPD00172 	220000002001001100101000200000000111000010101000000000001010100110111100001000110001010000111
SAPD00190 	200000002001101100101000000100000111000010101010000000111010100110111100001100111001110000111
SAPD00255 	200000002000001100100000000000000110000000100000000000011010110110110100000110011001110000101
SAPD00970	200000002000101100101000000000000111000010100000000000011010100110110100101110011001110000101
SAPD00999	200000002000001100100000000000000111000010100010000000000010100010110100001100110001110000101
712_PIL1B9	210000002001001111011111000000000110100000101110001100011010101110111110011110111011110010111
AF036319	110000000001001111111110000000010111000000100110001100011010101110111110011100111000010010111
AF047467	010000000001001111111110000000000110000000101110001100010010101110111112011110111011110010111
AF060541	010000000000000111111110000000000110000000101110001100011010101110111111012110011011110000111
207_EP-PT	210000002001001111111100000000000110000000101010001000011010111010111110010110110001110010111
AF289506	110000000002001111111100000000000111000000101110001100011010111110111110011110111001010010111
AJ418544	110000000001001111111110100100010111000000000010000000001010101110111110011100111001010010111
AJ418592	110000000001001111111110100000110110000000101110001100011010101110111111111110111011110000111
AJ418661	110000000001001111111110100000110110000000101110001100011010101110111111111110111011110000111
B56b-PT		210000002000000111010110000000000110000000101110001000011010101110110222011102222221000022110
Bd52		110000000001001111111110000100010111000000100010000000111010101110111110211100111001010010111
COL1A1_faro27	110000000001001111111110000000000110100000101110001100011010101110111110111110111011110010111
G2		210000002000000111111111100000010110000000101110001100011010101110111111011110101001110000011
Hd49		110000000001001111111110000000010111000000100110001100011010111110111111211100111001110010111
SAPD00007 	210000002000001111111110000000000210000000101110001100011010101110111110011110111001010000111
SAPD00085 	210000002000000001101100000000010111000000100000000000001010100110111110000000110001010000111
SAPD00330	210000002001001111100110000000010111000000100110001100011010110110111100011100111000000010111
SAPD00640	210000002000001011111100100000010110000000000010000000011010101110111110011100111001010010111
SAPD00823	210000002000001111101110000000010111000000100110001100011010111110111110011110111001010010111
SAPD00994	210000002001001111111100000000010111000000100110001100011010101100111110111100111000010010011
X93306		110000000001001111111110000000010101000000100110001100011010111110111110011100111000010010111
SAPD00080 	200000002000000101001100000000010111000000100010000000001010100100111110001100110001010000010
Simbb9		200100002000000000101000000000000010000000000000000000010010100100110000000100000001110000001
SAPD00401	200000002000001100100000000100000111010010000011000000100010100110110100001100010001000000011
132_EP-PT	200000002010000000100100000101100111100000000001000110001001110000000000010000111101010100101
251_EP-PT	200000002010000000101110001101100111100000000001000110001001111000001011011000111111110110111
Ad16		200000002010000000100100001100000111100100000001000010001001111000001000010000111111110100101
AF013105	000000000010000000100100001000100110000000000001000010001001011000001010000000111111010100101
AF149756	000100010010000000100100001000100110000000000001000110001001011000001000000000111110010100101
AF520608	000000011010000000101110001101200111100010000001000110001001111100001001010000111110010110100
AJ418588	000000012010000000101110001101100111100010000001000110001001111100001001011010111110010110120
AJ418599	000000000010000000101100001101100111100000000001000110001001111000001000012000111110110110111
AJ418681	000200011010000000101110001101100111100010000001000110001001111100001001011010111110010110100
AY046314	000000000010000000100100001000100110000000000001000012001001011000001020000000111111010100101
AY326430	000000000010000000100100001000100110000000000001000010001001011000001000000000111111010100101
Bmap48-PT	200000002000000000100001001101000100000001100001000110001001011000000000010000111010010100111
Bmap82-PT	200000002010010000000100001000100110000000000001000010001001011000001000000000111110010100111
cDN07P0006O14	200000002010000000001100001101100111111000000000000110001001010000001000010000111100110100101
Cld11		100100000010000000100100001000100110000000000001200010001001011000001000000000111110010100111
Cld25		000000000010000000100100001000110110000000000001000010001001011000001000000000111111010100101
Dd76		000000000010000000101100001101100111100000000001000110001001111100001001012000111110110110101
Fd92		000000010010000000101110001101100111100010000001000110001001111120001001011010111110110110100
Id42		000000000010000000101110001101100111100000000001000110001001111100001001010000111110110110101
POMCB_faro05	000000000010000000100100001000100110000010000000000010001001011000001010000000111110010100111
SAPD00642	200000002010000000101110001101100111000010001011000110001001111100001001011000111110110110110
SAPD01124	200100002010000000100100000100100110000000000001000110001001011000001000000000111000010100001
Bd03		000101000010000000100100001000110110000000000001000010001001011010001010000000111110010100111
SAPD00523	200000002010000000100110001101000111100010001011000010001000011100001001011000111110110110110
SAPD00878	200000002011100000100100001000110110000010100010000110001001011000001000010100111110110110101
